# Supplementary material for: Canine Caregivers: Paradoxical Challenges and Rewards
Source: Animals (Basel). 2022 Apr 21;12(9):1074. doi: 10.3390/ani12091074 (PMC9099636; doi:10.3390/ani12091074)
Supplement: Supplementary file 1 [file animals-12-01074-s001.zip]

Archive with 1 entries (1 files):
- animals-1675203-SI.pdf
